# Supplementary material for: DRDB: An Online Date Palm Genomic Resource Database
Source: Front Plant Sci. 2017 Nov 2;8:1889. doi: 10.3389/fpls.2017.01889 (PMC5701633; doi:10.3389/fpls.2017.01889)
Supplement: Supplementary file 2 [file Table_1.XLSX]

## Sheet: Sheet1
Table S1 The detailed information for 62 data palm cultivars.
Cultivar	Country	Region	SSR No.	Links
Thory	Algeria	North_Africa	SRR2510537	https://www.ncbi.nlm.nih.gov/sra/?term=SRR2510537
Abel	Libya	North_Africa	SRR2541847	https://www.ncbi.nlm.nih.gov/sra/?term=SRR2541847
Biddajaj	Morocco	North_Africa	SRR2559395	https://www.ncbi.nlm.nih.gov/sra/?term=SRR2559395
Ajwa	Saudi_Arabia	Middle_East	SRR2571693	https://www.ncbi.nlm.nih.gov/sra/?term=SRR2571693
Helwa	UAE	Middle_East	SRR2577998	https://www.ncbi.nlm.nih.gov/sra/?term=SRR2577998
Rhars	Algeria	North_Africa	SRR2511369	https://www.ncbi.nlm.nih.gov/sra/?term=SRR2511369
Khadrawy	Iraq	Middle_East	SRR2545927	https://www.ncbi.nlm.nih.gov/sra/?term=SRR2545927
Aziza	Morocco	North_Africa	SRR2559407	https://www.ncbi.nlm.nih.gov/sra/?term=SRR2559407
Rothan	Saudi_Arabia	Middle_East	SRR2572565	https://www.ncbi.nlm.nih.gov/sra/?term=SRR2572565
Lulu	UAE	Middle_East	SRR2578144	https://www.ncbi.nlm.nih.gov/sra/?term=SRR2578144
Amirhaj	Iraq	Middle_East	SRR2511370	https://www.ncbi.nlm.nih.gov/sra/?term=SRR2511370
Khastawi	Iran	Middle_East	SRR2549980	https://www.ncbi.nlm.nih.gov/sra/?term=SRR2549980
Braim	Oman	Middle_East	SRR2559433	https://www.ncbi.nlm.nih.gov/sra/?term=SRR2559433
Faslee	Pakistan	Southern_Asia	SRR2574170	https://www.ncbi.nlm.nih.gov/sra/?term=SRR2574170
Nagal	UAE	Middle_East	SRR2578254	https://www.ncbi.nlm.nih.gov/sra/?term=SRR2578254
Saidj	Egypt	Egypt_Sudan	SRR2511371	https://www.ncbi.nlm.nih.gov/sra/?term=SRR2511371
Zahidi	Iraq	Middle_East	SRR2550387	https://www.ncbi.nlm.nih.gov/sra/?term=SRR2550387
Kashoowari	Pakistan	Southern_Asia	SRR2559434	https://www.ncbi.nlm.nih.gov/sra/?term=SRR2559434
Maktoumi	Iraq	Middle_East	SRR2576813	https://www.ncbi.nlm.nih.gov/sra/?term=SRR2576813
Abouman	UAE	Middle_East	SRR2578255	https://www.ncbi.nlm.nih.gov/sra/?term=SRR2578255
Zagloul	Egypt	Egypt_Sudan	SRR2518264	https://www.ncbi.nlm.nih.gov/sra/?term=SRR2518264
Umal_blaliz	Iraq	Middle_East	SRR2557929	https://www.ncbi.nlm.nih.gov/sra/?term=SRR2557929
Naquel_Khuh	Pakistan	Southern_Asia	SRR2559531	https://www.ncbi.nlm.nih.gov/sra/?term=SRR2559531
Dayri	Iraq	Middle_East	SRR2577515	https://www.ncbi.nlm.nih.gov/sra/?term=SRR2577515
Hiri	UAE	Middle_East	SRR2578264	https://www.ncbi.nlm.nih.gov/sra/?term=SRR2578264
Hayany	Egypt	Egypt_Sudan	SRR2518265	https://www.ncbi.nlm.nih.gov/sra/?term=SRR2518265
Umal_hamam	Iraq	Middle_East	SRR2557931	https://www.ncbi.nlm.nih.gov/sra/?term=SRR2557931
Karbali	Pakistan	Southern_Asia	SRR2566759	https://www.ncbi.nlm.nih.gov/sra/?term=SRR2566759
Barhee	Iraq	Middle_East	SRR2577516	https://www.ncbi.nlm.nih.gov/sra/?term=SRR2577516
Fard4	UAE	Middle_East	SRR2578268	https://www.ncbi.nlm.nih.gov/sra/?term=SRR2578268
Samany	Egypt	Egypt_Sudan	SRR2518266	https://www.ncbi.nlm.nih.gov/sra/?term=SRR2518266
Sultana	Iraq	Middle_East	SRR2558184	https://www.ncbi.nlm.nih.gov/sra/?term=SRR2558184
Dedhi	Pakistan	Southern_Asia	SRR2566763	https://www.ncbi.nlm.nih.gov/sra/?term=SRR2566763
Halawy	Iraq	Middle_East	SRR2577990	https://www.ncbi.nlm.nih.gov/sra/?term=SRR2577990
Dajwani	Iraq	Middle_East	SRR2578277	https://www.ncbi.nlm.nih.gov/sra/?term=SRR2578277
Piavom	Iran	Middle_East	SRR2518633	https://www.ncbi.nlm.nih.gov/sra/?term=SRR2518633
Azraq	Iraq	Middle_East	SRR2558270	https://www.ncbi.nlm.nih.gov/sra/?term=SRR2558270
Aseel	Pakistan	Southern_Asia	SRR2567515	https://www.ncbi.nlm.nih.gov/sra/?term=SRR2567515
Khisab	Iraq	Middle_East	SRR2577991	https://www.ncbi.nlm.nih.gov/sra/?term=SRR2577991
Shagri	Saudi_Arabia	Middle_East	SRR2586150	https://www.ncbi.nlm.nih.gov/sra/?term=SRR2586150
Rabee	Iran	Middle_East	SRR2532269	https://www.ncbi.nlm.nih.gov/sra/?term=SRR2532269
Ebrahimi	Iraq	Middle_East	SRR2558315	https://www.ncbi.nlm.nih.gov/sra/?term=SRR2558315
Kuproo	Pakistan	Southern_Asia	SRR2571551	https://www.ncbi.nlm.nih.gov/sra/?term=SRR2571551
Jao	Sudan	Egypt_Sudan	SRR2577992	https://www.ncbi.nlm.nih.gov/sra/?term=SRR2577992
Chichi	Saudi_Arabia	Middle_East	SRR2628844	https://www.ncbi.nlm.nih.gov/sra/?term=SRR2628844
Mazafati	Iran	Middle_East	SRR2532432	https://www.ncbi.nlm.nih.gov/sra/?term=SRR2532432
Ewent_ayob	Iran	Middle_East	SRR2559385	https://www.ncbi.nlm.nih.gov/sra/?term=SRR2559385
Khasoy	Pakistan	Southern_Asia	SRR2571571	https://www.ncbi.nlm.nih.gov/sra/?term=SRR2571571
Alig	Tunisia	North_Africa	SRR2577993	https://www.ncbi.nlm.nih.gov/sra/?term=SRR2577993
Dibbas	UAE	Middle_East	SRR2628845	https://www.ncbi.nlm.nih.gov/sra/?term=SRR2628845
KabKabred	Iran	Middle_East	SRR2532584	https://www.ncbi.nlm.nih.gov/sra/?term=SRR2532584
Silani	Iraq	Middle_East	SRR2559386	https://www.ncbi.nlm.nih.gov/sra/?term=SRR2559386
Hilali	Saudi_Arabia	Middle_East	SRR2571578	https://www.ncbi.nlm.nih.gov/sra/?term=SRR2571578
Besser_helo	Tunisia	North_Africa	SRR2577994	https://www.ncbi.nlm.nih.gov/sra/?term=SRR2577994
Tagiat	Libya	North_Africa	SRR2535107	https://www.ncbi.nlm.nih.gov/sra/?term=SRR2535107
Medjool	Morocco	North_Africa	SRR2559387	https://www.ncbi.nlm.nih.gov/sra/?term=SRR2559387
Khenezi	Saudi_Arabia	Middle_East	SRR2571579	https://www.ncbi.nlm.nih.gov/sra/?term=SRR2571579
Deglet_Noor	Algeria	North_Africa	SRR2577995	https://www.ncbi.nlm.nih.gov/sra/?term=SRR2577995
Began	Pakistan	Southern_Asia	SRR2541846	https://www.ncbi.nlm.nih.gov/sra/?term=SRR2541846
Fagous	Morocco	North_Africa	SRR2559394	https://www.ncbi.nlm.nih.gov/sra/?term=SRR2559394
Nebeit_seif	Saudi_Arabia	Middle_East	SRR2571648	https://www.ncbi.nlm.nih.gov/sra/?term=SRR2571648
Horra	Tunisia	North_Africa	SRR2577997	https://www.ncbi.nlm.nih.gov/sra/?term=SRR2577997
