# Supplementary material for: DRDB: An Online Date Palm Genomic Resource Database
Source: Front Plant Sci. 2017 Nov 2;8:1889. doi: 10.3389/fpls.2017.01889 (PMC5701633; doi:10.3389/fpls.2017.01889)
Supplement: Supplementary file 3 [file Table_2.xlsx]

## Sheet: Sheet1
Table S2 The published microsatellite primers in the date palm genome sequence of KACST.
No.	SSR	Product length	Primer1 (5' - 3')	Primer2(5' - 3')	Detection
Billotte et al. (2004)
1	(GA)22	180	ACCCCGGACGTGAGGTG	CGTCGATCTCCTCCTTTGTCTC	No
2	(GA)15	253	AGCTGGCTCCTCCCTTCTTA	GCTCGGTTGGACTTGTTCT	Yes
3	(GA)14	209	AGCGGGAAATGAAAAGGTAT	ATGAAAACGTGCCAAATGTC	No
4	(GA)22	269	GCACGAGAAGGCTTATAGT	CCCCTCATTAGGATTCTAC	Yes
5	(GA)19	376	CAAATCTTTGCCGTGAG	GGTGTGGAGTAATCATGTAGTAG	Yes
6	(GA)15	341	ACAAACGGCGATGGGATTAC	CCGCAGCTCACCTCTTCTAT	Yes
7	(GA)19	340	ATGCGGACTACACTATTCTAC	GGTGATTGACTTTCTTTGAG	Yes
8	(GA)32	439	CGAGACCTACCTTCAACAAA	CCACCAACCAAATCAAACAC	Yes
9	(GA)21	568	CTGCCATTTCTTCTGAC	CACCATGCACAAAAATG	No
10	(GA)20	360	AAGCAGCAGCCCTTCCGTAG	GTTCTCACTCGCCCAAAAATAC	No
11	(GA)17	301	CTTTTATGTGGTCTGAGAGA	TCTCTGATCTTGGGTTCTGT	No
12	(GA)17	265	CAAGACCCAAGGCTAAC	GGAGGTGGCTTTGTAGTAT	No
13	(GA)13	260	TGGATTTCCATTGTGAG	CCCGAAGAGACGCTATT	Yes
14	(GA)29	375	GAGAGAGGGTGGTGTTATT	TTCATCCAGAACCACAGTA	Yes
15	(GA)26	269	GCAGTCAGTCCCTCATA	TGCTTGTAGCCCTTCAG	No
16	(GA)16	230	CCATTTATCATTCCCTCTCTTG	CTTGGTAGCTGCGTTTCTTG	Yes
Akkak et al. (2009)
1	(TC)21	134	CTGAAATCTCTGTTCAAATCC	AGTTTGGATCTATTTGTGAGTTATTTTCTTT	Yes
2	CTCGCTG(TC)3(TC)3T(TC)3T(TC)3T(TC)4TTCTGTCCCG(TC)16T(TC)	194	GGCCTTCTCTTCCCTAATGGG	AGTTTCTTGCCCCTGTTCTTTCCCTC	Yes
3	(CA)8-(GT)3(CA)4	229	CAAGGATAGGTGTGATGACC	ACCGTTTGTCCTTTTAACTTCTTGCTGGAATT	No
4	(CA)8TT(CA)4(GA)20	170	TAACGAGTCCACACACCTGGG	TAAAGCTTATAAG	No
5	(AG)16	90	GGCCCGTCCTTGGATTAGAGC	TACGTTGTCCCGTCAATTGG	No
6	(CA)14(GA)23	165	AATCAGGGAAACCACAGCCA	GTTTAAAGCCTTCTCAAGATAGCCTCAG	Yes
7	(TC)16	237	GCTTAAGTGGTTAGTTGCCAA	GTTTGGCAGAAGTATTGAAAAGTTGA	Yes
8	(TC)16	112	CACTGCTCCTGTTGCCCTGTT	GTAGAAGGGCAGAGGACGG	No
9	(TC)7(TC)20	155	TTAGTAGACTCCCCACCGTCC	TGTTTCATGGTGCTGGAGAATGAA	Yes
10	(CT)19	167	CATCGTTGATTCCTAACCCCT	CGTTTAGATCTTGCATGGCAACGC	Yes
11	(GA)21GCA(GGA)GA(GGA)3	173	TGTTGCCATTCACATGCTGCG	TTTGGACTAGTCCCTCCCTCCC	No
12	(TC)19(TC)16	145	TGCTGCAAATCTAGGTCACGAG	TTTACCCCTCGGCCAAATGTAA	Yes
13	(GA)13-(GA)8(GA)6	134	ACAGAGAGGTGGAGTTTTCGG	ATTTCTTCCTTTCAAACCAGCAAGCT	Yes
14	(GA)21	145	CAGCGGAGGGTGGGCCTCGTT	TCTCCATCTCCCTTTTTCTTCTGCTACTC	Yes
15	(CT)13G(CT)8CG(CT)3CG(CT)3	150	CCTAAACCTGAATGAATCAAAG	CAACTAACATAAGGACAGTGCTATGTGATTG	Yes
16	(GA)29	353	TTTCAGACACATCAAGTAACG	ATGAGTTTACGTCCACCCCAAGTTACGA	No
17	(GA)5T(GA)2TA(GA)2GC(GA)5(GT)7	150	GTGTTTGAAGATTGATTTTGT	GTTATGAGGTTTCGAACTATAGGCATGCACAATAGTATATTG	Yes
Hamwieh et al. (2010)
1	-	203	GCCACTATCACCATTGCTGT	CAATGGAGGTCGTAGTGGTG	No
2	-	200	TTCCATCCCTGGAGAAAGG	AACCAAGACATCGTCCCAAG	Yes
3	-	228	GGAAAGTTTCGGAACATTTTGT	AACCCAACCTAAGCCCTACC	No
4	-	200	GGAAGGCGTCAAGGTATCTC	ACAACACGGGGAAAGAACAT	No
5	-	178	TGTCACATTATTTGAGCATAATCCA	ACCCTTTGTTGATGCACCTC	No
6	-	200	AGCAGGTTCATGGTTTGCTT	AGAACCAGGGAGGATGAGGT	Yes
7	-	255	GGTCCCGACGCCTATTTTAT	AGCAAAGTCCACCCCTTTTT	Yes
8	-	208	TGCGCTAAATAGTTCCCTTCA	CACATTCACAAGGCCTGCTA	No
9	-	222	TTCAATTCATCCCACTGCAA	CACCAACATGAGCAAATGGA	Yes
10	-	210	CATATGATTGTGATGGGGACA	CACCTCTCCGAGAAAACCAG	No
11	-	207	GGCAGGTGGATTGTTCTTGT	CAGGGGTATGGAGAGAGAGAGA	Yes
12	-	191	TTATGCTGAGGCCAGGTTTT	CATGCTGCAGAACCTGAAGA	No
13	-	226	TCAGCTCAAAGCACACAACA	CCGGAGATTTTGTTTCGATG	No
14	-	197	CAGATGGGATCGTTTTACCTG	CCGTATCGGGAGAGAGAGAG	No
15	-	202	TCTCGATCTCGACCTTGGTT	CGGATCCGGTTCTCTCATTA	Yes
16	-	212	CATTGCTCAGAAGCATCCAA	CTCTCCCTCCCTCTCGTTCT	Yes
17	-	179	CAATGGACCACCAAAATCAA	CTCTCCGAGAAAACCAGGTC	Yes
18	-	187	ACACACACACACACGCGAAT	CTTGCAGCCATTTAGGCAAC	No
19	-	198	ATGATTGAGAGGCAGGCAAA	GACAAGAGGGAAGGGGAGAG	No
Elmeer et al. (2011)
1	(GAA)9	177	CTGCGCCAATCTAAACCATT	GCAAATTGCAACAAATCCTTG	No
2	(AC)37	186	TTGCTGGTTGAAATGGTGTT	GCAACAGATGCTCTTGCTCA	Yes
3	TAT)8	224	ACGAGTTTTTGGGAGAGCAA	GCAAGTTGCCAACATTCTTGT	Yes
4	(TCA)9	204	TCATCACAGGCAATGGCTAA	GCAGATGGCCATTGAACC	No
5	(AC)19	249	ACACACACACACCGCGAAT	GCATGTGAGGCGCATATCTA	No
6	(TC)51	200	CCCCCTCTCTCTCTCTCTCTC	GCCAAGAGGATTGGAGATTG	Yes
7	(GA)17	221	TGTGTGTGTGTGTGTGTGTGA	GCCATTGTTTGTGTGGACTG	Yes
8	(TC)19	244	TGGACAATGACACCCCTTTT	GCCCACACAACAACCTCTCT	No
9	(GA)29	204	TCATTGGCTAATCCACACACA	GCCTTGTGGTCATGAGAGGT	No
10	(TC)27	172	AGCTCCAATTTGCTGCAGAG	GCTGACCTGGAGTCCAAAAC	Yes
11	(GAAA)5	136	AAGAGCGACAATCATGACCA	GGAAATTGAAGGGCATCTTG	No
12	(CT)13	211	TGGTTGCTGCTTATCTGCTG	GGAGGGAACCGAGAGAGAGA	Yes
13	(TACA)9	183	TGGACTTCAAGAAGTGCGAAT	GGCAGTCACATTTTGCTTCA	No
14	(GA)19	215	GTGCGTGTGTGTGTGTGTGT	GGCTGTTTGGGTTCGTACTG	Yes
15	(ATAG)6	200	GGACCAAGAACCGACAGTTG	GGGAAGGTGAGGTGGTATGA	No
16	(AATA)5	222	AAGCATCCTATGGCTTTGACA	GGGCTGTATGTGATGCATTG	Yes
17	(GAAA)5	210	CAATTTCTTCTCGCCTGGAG	GGGGTTTCTTTTCCTTCTGC	No
18	(GAAA)6	243	ACATCCAATGGCATCCAAAT	GGGTTTCCAGGTTTTCTTCTC	No
19	(CAT)8	175	GCAGCAAAGCCCTTAGGC	GGTGTTATGTGCAGCCAATG	Yes
20	(AAT)12	223	GCATGGACTTAATGCTGGGTA	GGTTTTCCTGCCAACAACAT	Yes
21	(AGGG)5	227	TCTTTGGGCTTACGACAACC	GTATGGCCCAAGATGCAGAT	No
22	(TTC)10	218	GTGGGAGTAGCGAGGTATGG	GTCCGGCACTTTAGGAAGTT	Yes
23	(AGG)11	235	GGTGTTTGGGCCTATTTCCT	GTCCTCCTCCTCCTCTGTCC	No
24	(TC)27	198	CCACATGCAATTTCCAAAAG	GTGCGTATCGGGAGAGAGAG	No
25	(CGTG)5	187	CTCTGTCGTACGGAGGAAGG	GTGGCACTATCACGCTCTCA	Yes
26	(CA)19	274	ACACACACACACACACACACC	GTGGCTTCTTTTTGGCTGTC	Yes
27	(CAA)9	198	GCCATTAACGAAATGGCTTG	GTTTGCACATAGCGCTTCAA	No
28	(AGGC)6	216	TTCCTTGGGCTCACTTCAAC	TAACATGCCAGCAAAGGTGA	No
29	(TC)19	186	AGTTTGTCAGGCCATTTGGT	TACATGTGCGTATCGGGAGA	No
30	(ATTT)5	183	GGTTAGCCATCCAAAAGTGG	TATGTAGCCTCCACCGCATC	No
